# Supplementary material for: Systematic Mendelian randomization study of the effect of gut microbiome and plasma metabolome on severe COVID-19
Source: Front Immunol. 2023 Aug 16;14:1211612. doi: 10.3389/fimmu.2023.1211612 (PMC10468967; doi:10.3389/fimmu.2023.1211612)
Supplement: Supplementary file 1 [file Table_1.xlsx]

## Sheet: Sheet1
Table S1 11 identified mediation relationships
Exposure	Beta (EM)	SE (EM)	Pvalue (EM)	Beta (EO)	SE (EO)	Pvalue (EO)	Mediator	Beta (MO)	SE (MO)	Pvalue (MO)	level
X-14086	0.583568	0.258411	0.0239275	0.714039	0.308176	0.0205046	Howardella	0.234165	0.11495	0.0416394	e5
Alpha-hydroxyisovalerate	0.661607	0.226121	0.0034347	-0.954931	0.439717	0.0298789	unknowngenus.id.1000001215	-0.328774	0.150191	0.0285944	e5
X-11792	0.28718	0.121764	0.0183488	0.326244	0.143569	0.0230633	Howardella	0.234165	0.11495	0.0416394	e5
Myo-inositol	-0.911031	0.438253	0.0376379	1.41382	0.519405	0.00648873	Butyrivibrio	-0.185906	0.0947901	0.0498513	e5
N-acetylalanine	3.0256	1.46477	0.038869	4.37544	2.16067	0.0428633	Ruminococcusgnavusgroup	0.532516	0.262547	0.0425325	e6
X-12188	-0.153927	0.0641971	0.0164972	0.184518	0.0904122	0.0412658	Oxalobacter	-0.28472	0.134817	0.0346943	e6
Ruminiclostridium6	-0.0304435	0.0152551	0.0459739	-0.345613	0.13452	0.0101924	X-11497	1.8961	0.868715	0.0290617	e5
Ruminiclostridium6	-0.0589009	0.0209418	0.00491424	-0.345613	0.13452	0.0101924	2-stearoylglycerophosphocholine*	1.05829	0.487619	0.0299827	e5
Ruminiclostridium6	-0.0763945	0.034421	0.0264586	-0.345613	0.13452	0.0101924	2-tetradecenoyl carnitine	0.656112	0.303222	0.0304799	e5
Ruminiclostridium6	-0.0731378	0.0324731	0.0243063	-0.345613	0.13452	0.0101924	Alpha-glutamyltyrosine	0.68287	0.283216	0.0159032	e5
Howardella	0.0226735	0.00903009	0.0120429	0.234165	0.11495	0.0416394	Myo-inositol	1.41382	0.519405	0.00648873	e5
